# Supplementary material for: Infertility and fecundity loss of Wolbachia-infected Aedes aegypti hatched from quiescent eggs is expected to alter invasion dynamics
Source: PLoS Negl Trop Dis. 2021 Feb 16;15(2):e0009179. doi: 10.1371/journal.pntd.0009179 (PMC7909672; doi:10.1371/journal.pntd.0009179)
Supplement: S1 Table — Uninfected Aedes aegypti females were crossed to wMel-infected and wAlbB-infected Aedes aegypti males derived from eggs stored under a cycling temperature of 11–19°C for 14 weeks, under 22–30°C for 10 (wAlbB-infected) or 11 (wMel-infected) weeks or stored as eggs under 26°C for less than three weeks (control). Each replicate consisted of a cage of five females and five males. (XLSX) [file pntd.0009179.s003.xlsx]

## Sheet: Sheet1
Wolbachia infection type of fathers	Egg storage environment of fathers	Average egg hatch percentage	Sample size	Average number of eggs laid
				Mean	SD
wMel	11-19℃	0.0026	8	283.25	106.14
wMel	22-30℃	0.0035	8	325.125	82.42
wMel	control	0	4	255.75	44.116
wAlbB	11-19℃	0	8	311.25	88.403
wAlbB	22-30℃	0	8	257	52.01
wAlbB	control	0	4	191.5	57.21
