# Supplementary material for: Infertility and fecundity loss of Wolbachia-infected Aedes aegypti hatched from quiescent eggs is expected to alter invasion dynamics
Source: PLoS Negl Trop Dis. 2021 Feb 16;15(2):e0009179. doi: 10.1371/journal.pntd.0009179 (PMC7909672; doi:10.1371/journal.pntd.0009179)
Supplement: S2 Table — Uninfected, wAlbB-infected and wMel-infected Aedes aegypti females derived from eggs stored under 26°C for three days (0 week) or under a cycling temperature of 11–19°C for 14 weeks or 22–30°C for 10 (wAlbB-infected) or 11 (wMel-infected) weeks. (XLSX) [file pntd.0009179.s004.xlsx]

## Sheet: Sheet1
Wolbachia infection type	Egg storage duration (weeks)	Treatment	Sample size	Average wing length (mm)	Standard error
Uninfected	0	control	7	2.992	0.024
wAlbB-infected	0	control	7	3.113	0.036
wMel-infected	0	control	8	3.03	0.023
wAlbB-infected	10	22-30°C	10	3.107	0.03
wMel-infected	11	22-30°C	10	3.04	0.037
wAlbB-infected	14	11-19°C	9	3.009	0.033
wMel-infected	14	11-19°C	8	2.996	0.022
