# Supplementary material for: Infertility and fecundity loss of Wolbachia-infected Aedes aegypti hatched from quiescent eggs is expected to alter invasion dynamics
Source: PLoS Negl Trop Dis. 2021 Feb 16;15(2):e0009179. doi: 10.1371/journal.pntd.0009179 (PMC7909672; doi:10.1371/journal.pntd.0009179)
Supplement: S3 Table — Uninfected, wAlbB-infected and wMel-infected Aedes aegypti females derived from eggs stored under a cycling temperature of 11–19°C for 14 weeks or 22–30°C for 11 (wMel-infected) weeks were mated with uninfected males stored as eggs under 26°C for less than three weeks. For fecundity, means and standard deviations (SDs) are shown. For egg hatch proportion, data are arcsine transformed for computing means and 95% confidence intervals and the back-transformed data are shown. (XLSX) [file pntd.0009179.s005.xlsx]

## Sheet: Sheet1
Wolbachia infection type	Treatment	Number of females	Number of eggs per female laid		Egg hatch proportion
			Mean	SD	Mean	Lower 95% limit	Upper 95% limit
wAlbB	11-19℃	13	87.077	16.515	0.95	0.914	0.974
wMel	11-19℃	18	90	16.588	0.958	0.93	0.978
wMel	22-30℃	11	70.545	31.037	0.922	0.846	0.973
