# Supplementary material for: Infertility and fecundity loss of Wolbachia-infected Aedes aegypti hatched from quiescent eggs is expected to alter invasion dynamics
Source: PLoS Negl Trop Dis. 2021 Feb 16;15(2):e0009179. doi: 10.1371/journal.pntd.0009179 (PMC7909672; doi:10.1371/journal.pntd.0009179)
Supplement: S4 Table — wMel-infected females derived from eggs stored under a cycling temperature of 22–30°C for 18 weeks were crossed to wMel-infected males from the same treatment (Control), crossed to wMel-infected males stored as eggs under 26°C for less than three weeks (CI rescue) and crossed to uninfected untreated males (Maternal). (XLSX) [file pntd.0009179.s006.xlsx]

## Sheet: Sheet1
Cross	Number of female tested	Number of female infertile	Proportion of female infertile
CI rescue	23	6	0.261
control	24	7	0.292
maternal	30	10	0.333
